# Supplementary material for: LRRN4 and UPK3B Are Markers of Primary Mesothelial Cells
Source: PLoS One. 2011 Oct 3;6(10):e25391. doi: 10.1371/journal.pone.0025391 (PMC3184985; doi:10.1371/journal.pone.0025391)
Supplement: Table S2 — In-situ hybridization probes. Includes Symbol, target and primer sequences. (XLS) [file pone.0025391.s004.xls]

## Sheet: Sheet1
Symbol	RefSeq Accession	FANTOM CloneID	F-Seq	R-Seq
Upk3b	NM_009636	I420039P15	ATTTAGGTGACACTATAGAAggtggggtgcagttacacaa	AATACGACTCACTATAGGGCgcctggatgagtcggaaata
Ptgis	NM_008968	C130032H06	ATTTAGGTGACACTATAGAAagtgtcaaaaaccgcctgtg	AATACGACTCACTATAGGGCcttcagccgtttcccatctt
Igfbp6	NM_008344	F930013G21	ATTTAGGTGACACTATAGAAcagggcaaaaactctgacca	AATACGACTCACTATAGGGCtcggaagacctcagtctgga
Mmp23	NM_011985	I920018B17	ATTTAGGTGACACTATAGAAgggcagctcagggaaatgta	AATACGACTCACTATAGGGCgtggcattgaggtgcatgag
Msln	NM_018857	I920057I12	ATTTAGGTGACACTATAGAAtcggtaccctccagtgtcat	AATACGACTCACTATAGGGCaatgacccctggtacccact
Prg4	NM_021400	C730019K03	ATTTAGGTGACACTATAGAAaccacgcagaattaccgaag	AATACGACTCACTATAGGGCctgccctgaacgtgtggtaa
NKAIN4	NM_021426	1810028H11	ATTTAGGTGACACTATAGAAaataccggccacgctacatc	AATACGACTCACTATAGGGCatgttaggcaggcagggaag
LRRN4	NM_177303	B430119L13	ATTTAGGTGACACTATAGAAgccttccattgaacagagca	AATACGACTCACTATAGGGCtatcctccccactgagacca
Selp	NM_011347	I0C0011B12	ATTTAGGTGACACTATAGAAgggcatttgctgaggttctc	AATACGACTCACTATAGGGCtttggtggagggaaagtctg
Fam180a	NM_173375	B230314O19	ATTTAGGTGACACTATAGAAggactttcaagatgcctcca	AATACGACTCACTATAGGGCttttaggagcacccaagtcg
Wt1	NM_144783	3021401A19	ATTTAGGTGACACTATAGAAaaacctggaaacctggaagg	AATACGACTCACTATAGGGCacaacaacacacgcacacct
